# Supplementary material for: Tau propagation in the brain olfactory circuits is associated with smell perception changes in aging
Source: Nat Commun. 2024 Jun 6;15:4809. doi: 10.1038/s41467-024-48462-3 (PMC11156945; doi:10.1038/s41467-024-48462-3)
Supplement: Supplementary file 4 — Source Data [file 41467_2024_48462_MOESM4_ESM.xlsx]

## Sheet: Figure 1a
Figure 1a		Age	UPSIT
		83.25	37
		85.75	30
		71.25	34
		71.75	34
		59.75	37
		77.25	35
		55	34
		69.25	35
		81.25	37
		55.25	37
		78	33
		81.25	33
		74	33
		69.5	27
		65.75	35
		68	33
		65	25
		78	34
		89.25	29
		66.75	26
		69.25	36
		69.25	35
		74.5	30
		85	26
		70.25	39
		71.5	16
		64.25	26
		67.75	38
		80.5	33
		69.75	39
		55.5	38
		74	33
		69	37
		72.75	11
		66.25	38
		70	21
		83.25	17
		71.5	30
		89	36
		66	34
		72.25	33
		76	36
		68.5	34
		51.25	34
		68	31
		77.25	30
		82.25	30
		69	38
		67.75	34
		79.5	35
		80.25	27
		78	24
		71.25	34
		78.75	15
		86.5	28
		86.75	29
		75.75	35
		75	21
		76	36
		72.5	36
		69	38
		63.5	32
		81.25	23
		70.25	35
		69	36
		74	20
		86.75	29
		65.25	37
		75.25	36
		74	28
		67.25	34
		72.75	30
		78.25	27
		79.25	35
		68.5	32
		65.5	7
		71.5	36
		73.5	34
		78.25	32
		69	36
		81.75	25
		83.5	20
		70.5	33
		76.75	28
		69.5	37
		86	31
		79	35
		85.75	13
		70.75	38
		71.5	28
		75.25	31
		84.5	27
		65.5	12
		68.5	15
		80.25	31
		87.75	28
		71	23
		56.25	26
		69.75	29
		71	35
		75	32
		72.5	36
		70.5	34
		67	35
		80.75	27
		72.25	36
		73	39
		72.25	34
		79.75	34
		69	34
		69	37
		68	36
		84	35
		86	25
		67.5	40
		66	36
		63.5	36
		88.5	27
		68	36
		69.25	32
		73	37
		66.5	39
		67	30
		70.5	37
		78.75	24
		80.75	35
		66.75	38
		66.75	34
		78	31
		70.25	35
		84.75	22
		68.75	33
		84.5	30
		71.25	27
		82	29
		80.25	29
		70.5	34
		82	37
		84.75	27
		65.25	34
		68	35
		82.25	34
		73.5	38
		78	28
		81.75	34
		83	34
		79	39
		83.75	31
		57.75	29
		69	37
		65.75	33
		81	29
		68	36
		56.25	38
		79.25	30
		51.5	38
		71.75	39
		78.75	34
		72	12
		76.25	34
		81.25	31
		68.75	32
		77	23
		88	31
		68	37
		81.5	32
		66.5	33
		79	29
		68.25	35
		76.5	30
		62.75	36
		70	32
		82.5	36
		56.75	37
		70.75	37
		66	35
		80	37
		77.25	37
		60.25	37
		67.5	35
		72.75	34
		71	35
		66.25	36
		75.5	36
		71	9
		70	36
		67	36
		73.5	33
		84.25	35
		68.5	32
		75.5	40
		71.25	31
		79.5	22
		68.25	36
		53.25	36
		60	32
		82.5	31
		83.75	26
		67	34
		76.75	35
		66	30
		65.5	8
		77.75	36
		70.5	38
		74.75	25
		75	32
		70.75	40
		80.25	28
		69.75	30
		73	33
		77.75	34
		85.25	34
		66.5	39
		69.5	37
		76	35
		83.5	32
		76.75	33
		73.5	35
		51	39
		76.5	30
		62.75	35
		80.25	36
		75.25	25
		75.25	31
		65.25	29
		66.25	37
		76.5	38
		76.75	39
		71.5	33
		72	36
		77.25	34
		73.25	35
		81.5	21
		76.25	19
		72.25	13
		68.25	38
		69.5	23
		63	35
		67.25	37
		67	35
		85	28
		63.25	24
		66	24
		75.25	20
		54.75	34
		68.75	37
		75.75	33
		83.5	28
		75.5	34
		73.75	32
		71	32
		54.25	36
		56.75	33
		76.75	32
		73.5	32
		74.75	36
		58	36
		67.25	34
		66.75	33
		70.5	17
		69.75	29
		73.25	26
		73.75	34
		77.5	20
		57.5	33
		90.25	20
		76.25	29
		68.75	36
		55.5	35
		69.5	32
		75	32
		72.75	34
		82.25	34
		63.5	40
		72.75	36
		78.75	37
		69.5	38
		50.25	35
		82.75	21
		66	35
		63	38
		71	24
		72.5	33
		55	36
		65	34
		77	32
		67.25	38
		79.75	34
		66	35
		68.25	33
		73	24
		65.25	36
		57.25	35
		72	28
		51.75	38
		71	35
		65	38
		69.75	36
		65.75	33
		60	37
		71.25	38
		68.75	34
		50	35
		67.75	32
		79.5	25
		81	16
		81	34
		80.75	36
		81	34
		72.75	35
		53.75	33
		82	25
		89.75	34
		65.25	34
		63	35
		74	36
		78	32
		71.25	37
		79.5	26
		75.5	38
		77.5	33
		70.25	36
		71.75	38
		75	37
		88	21
		89	25
		83.5	13
		75	34
		74.75	31
		73	36
		75	40
		70.75	34
		50.75	37
		60.5	37
		64.25	37
		64.25	24
		63.25	32
		70.25	38
		86.5	31
		77	37
		63.25	33
		85.5	31
		84.75	29
		73.75	12
		65.5	36
		79.5	31
		67.25	30
		81.5	36
		82.25	34
		65.25	30
		63.75	38
		69	35
		78.5	34
		59.5	26
		61	35
		82.75	28
		72.5	36
		85.5	14
		85.75	27
		65.5	32
		69.25	31
		57.75	37
		56.75	11
		77.5	36
		85	27
		66.25	38
		75.25	36
		60	40
		72.25	31
		66.25	28
		78.75	33
		82.75	34
		73	20
		79.5	29
		57.5	38
		70.5	37
		69.75	34
		81.25	34
		77	21
		65.5	35
		59.75	39
		78.25	29
		64.75	35
		74.25	28
		76.25	30
		70.25	33
		62.5	37
		71.5	34
		76.75	35
		52.25	39
		69.75	31
		76.75	31
		77	36
		83	15
		64.25	34
		89	18
		68	37
		73.75	22
		56.75	36
		91.5	18
		58.25	38
		67	30
		90.75	22
		82.5	35
		51.25	37
		74.25	29
		63.5	36
		70	32
		73.5	33
		66.5	30
		79.75	37
		66	17
		69	32
		58.5	32
		75.75	33
		60.75	24
		68.5	34
		80.75	23

## Sheet: Figure 1b
Figure 1b		Odor	Percentage
		Onion	95
		Peanut	95
		Smoke	94
		Root_beer	92
		Leather	90
		Strawberry	88
		Chocolate	88
		Lilac	88
		Wintergreen	88
		Grape	88
		Paint_thinner	86
		Gasoline	85
		Watermelon	85
		Natural_gas	85
		Pine	84
		Cherry	83
		Clove	83
		Pineapple	83
		Motor_oil	83
		Peach	82
		Orange	82
		Mint	81
		Coconut	81
		Grass	81
		Menthol	81
		Licorice	81
		Bubble_gum	80
		Cinnamon	80
		Cedar	79
		Soap	79
		Rose	79
		Gingerbread	77
		Fruit_punch	74
		Dill_pickle	72
		Turpentine	69
		Cheddar_cheese	68
		Pizza	65
		Banana	65
		Lemon	50
		Lime	47

## Sheet: Figure 1e
Figure 1e		Baseline_UPSIT	Baseline_PACC5_adjusted	Longitudinal_PACC5_adjusted
		34	0.7082	1.3747
		31	-0.8063	0.4585
		34	0.6359	0.6576
		35	0.2464	0.2842
		38	-0.0378	0.5453
		33	-0.4857	0.8971
		36	0.0477	0.8769
		35	-0.2133	-0.2035
		38	0.7847	1.2245
		38	0.0358	0.6802
		28	0.4373	1.2341
		35	0.5974	0.9647
		21	-0.4993	-0.3055
		20	-1.0943	-3.1769
		30	-0.3911	0.0826
		34	0.2677	0.3948
		34	-0.2056	0.5566
		33	0.1353	0.7093
		37	-0.377	0.3102
		34	-0.7178	0.7607
		31	0.5548	0.8313
		30	-0.091	0.2421
		30	-0.1031	0.2772
		37	0.3225	0.6194
		34	-0.3327	0.3173
		35	-0.4002	0.2358
		26	-0.6317	0.4977
		36	-1.1002	-0.1414
		33	-0.0432	-0.6627
		34	0.8244	1.1547
		29	-0.7348	0.5098
		36	-0.5247	-0.4317
		38	0.4253	0.9647
		38	-0.0989	-0.0306
		26	-1.3387	-1.2888
		26	0.1174	-0.342
		24	-0.9937	-0.4912
		27	-0.2913	0.6986
		37	-3.2789	-1.9886
		36	-0.2276	0.8044
		30	0.192	0.3332
		33	0.0294	0.4205
		27	0.0945	0.9159
		25	-0.729	-0.1955
		28	-0.1041	0.3129
		35	-0.8625	0.1872
		34	-0.864	0.4396
		22	-0.2299	0.3562
		27	-1.5218	-0.3131
		31	-0.1776	0.8003
		34	-0.5986	-0.1458
		32	-0.1469	0.1677
		37	1.1696	2.2199
		40	0.1306	0.9437
		37	-0.0679	0.7097
		34	-0.5547	0.2888
		34	-0.1679	0.2523
		38	-0.0721	0.6571
		32	-0.2904	-1.0334
		31	-1.0032	-0.5692
		36	-0.5131	0.053
		30	0.3967	0.7622
		36	0.3061	1.2207
		34	-0.3007	0.209
		31	-0.6588	0.566
		33	0.194	0.6499
		38	0.1146	0.7237
		23	0.5134	0.9887
		32	-0.1959	0.5754
		34	-0.5175	-0.7612
		31	-1.7541	-0.4992
		35	-0.9648	-1.0773
		34	0.071	0.7783
		29	-0.498	0.4358
		32	-0.6188	-0.1515
		38	-0.5999	-0.1659
		37	0.2979	1.3942
		38	-0.787	-0.3597
		39	-0.1082	0.5627
		33	-0.3289	0.5663
		30	-0.4338	0.4383
		30	0.1534	1.0619
		34	-0.0481	0.2833
		36	-0.2804	0.0858
		35	-0.242	1.4949
		35	-0.1216	0.6734
		36	-0.9481	-0.2199
		36	-1.0763	-0.3115
		32	-0.4856	0.0043
		36	0.0082	0.5806
		31	-0.6962	-0.5801
		31	0.8455	-2.6759
		26	-0.8299	-0.438
		34	0.7559	1.2633
		30	-0.1758	0.0878
		34	-0.763	-0.2347
		30	-0.2229	-0.264
		32	-0.0254	-0.0841
		35	-0.569	0.036
		35	-0.1604	0.8794
		32	0.0862	0.7639
		25	-0.5198	-0.3851
		38	0.1023	0.9236
		20	-0.3332	-0.0108
		37	-0.1974	-0.4357
		32	0.2843	1.1165
		20	-0.8876	-1.5324
		32	-1.1138	-0.3226
		33	0.0279	0.7327
		32	-0.5803	0.1215
		34	0.9465	1.2571
		37	0.1625	0.5574
		33	-0.7405	-0.1641
		36	-0.2838	-0.0255
		26	-0.7823	-1.2468
		29	0.4963	0.761
		37	0.8248	0.6678
		28	-0.314	0.603
		32	0.2123	1.2833
		27	-0.5079	0.6569
		26	-0.9358	-1.3117
		35	0.8181	0.9083
		35	-0.9504	-0.5054
		33	0.0331	0.358
		30	-0.2842	0.2036
		38	-0.2211	-0.1422
		36	-0.3428	0.465
		35	0.1761	0.8336
		34	0.217	1.2682
		31	0.058	1.2166
		33	0.6108	0.1723
		32	0.2213	0.605
		34	1.0356	0.527
		25	0.0548	-0.7349
		34	-0.6249	0.2992
		31	-0.0016	0.6457
		37	-0.4301	-0.7779
		32	-0.5223	0.1756
		33	-0.3764	0.2543
		35	0.4731	0.5763
		37	-0.7057	0.4005
		28	-0.6194	-0.1345
		33	0.4857	1.3145
		36	0.6684	1.2557
		27	-0.7439	-0.3835
		38	0.1787	0.6377
		34	-0.1517	0.8479
		35	0.242	0.752
		38	-0.4826	-0.0278
		25	-0.2542	-0.0744
		27	-1.2342	0.0016

## Sheet: Figure 3c
Figure 3c		Odor	Cross1	Long1	Long2	Long3
		Cherry	0.281365	0.263032	0.215293	0.191338
		Leather	0.277717	0.313402	0.194026	0.070261
		Peach	0.247386	0.059468	0.361734	0.168582
		Lilac	0.235963	0.050053	0.150184	0.153071
		Grape	0.148813	0.175553	0.217056	0.039845
		Motor oil	0.105029	0.091253	0.334459	0.034197
		Dill pickle	0.131485	0.040177	0.23165	0.153377
		Root beer	0.196185	0.111693	0.076284	0.126734
		Onion	0.230765	0.324368	-0.085338	0.005778
		Rose	0.192495	0.209859	-0.061898	0.121619
		Cinnamon	0.261632	0.201757	-0.133576	0.12346
		Clove	0.238196	0.173333	-0.006518	0.042302
		Paint thinner	0.194648	0.174118	-0.04923	0.113875
		Bubble gum	0.152871	0.137798	0.07587	0.056941
		Gingerbread	0.179959	-0.000462	0.122954	0.106056
		Lime	0.005631	0.01342	0.164161	0.179381
		Strawberry	0.171995	0.12354	-0.042342	0.101848
		Turpentine	0.110117	0.240557	-0.152678	0.136451
		Smoke	0.178876	0.295294	-0.178209	0.027054
		Orange	0.0967	0.026095	-0.142065	0.340101
		Licorice	0.176989	0.20757	0.165558	-0.25265
		Coconut	0.097656	0.065806	-0.013986	0.144738
		Pineapple	0.188731	0.081433	-0.112582	0.096502
		Natural gas	0.219669	0.176019	0.047436	-0.19139
		Fruit punch	0.049265	0.11166	0.244356	-0.181801
		Cheddar cheese	0.033155	0.097604	-0.020512	0.106834
		Watermelon	0.078882	0.127005	-0.10333	0.104254
		Soap	0.124033	0.119132	-0.060778	0.018949
		Chocolate	-0.027401	0.115936	-0.027006	0.132168
		Peanut	-0.023218	-0.001103	0.227426	-0.015497
		Cedar	0.099382	0.156964	0.087585	-0.22022
		Mint	0.136321	0.198073	-0.253596	-0.051477
		Pine	-0.033227	0.022435	-0.153608	0.172035
		Lemon	0.007098	0.063226	-0.0104	-0.05401
		Banana	0.053576	0.028932	-0.231073	0.14511
		Pizza	0.152881	0.16218	-0.232292	-0.095797
		Menthol	0.124687	0.050425	-0.037712	-0.160905
		Wintergreen	0.048949	0.212035	-0.02511	-0.315062
		Gasoline	0.138221	0.17058	-0.106373	-0.288424
		Grass	0.039832	0.141128	0.044254	-0.317825

## Sheet: Figure 4a
Figure 4a			Olfactory tract			Locus Coeruleus - olfactory system
			Distance (mm)	Z-statistic		Distance (mm)	Z-statistic
			0	0		0	1.6382
			2	-1.1145		2	0.8628
			4.8284	-1.2848		4.8284	1.0667
			6.8284	-1.2848		6.8284	0.4267
			8.8284	-1.2385		9.6569	-0.0924
			19.2207	-1.1288		12.4853	-0.2294
			22.0492	-0.8184		15.3137	-0.8297
			24.0492	-0.8817		18.1421	-1.6601
			26.0492	-1.0298		20.1421	-1.8626
			29.5133	-1.1225		22.9706	-2.1851
			31.5133	-0.6282		25.799	-2.3685
			34.3417	-0.8862		29.2631	-2.2498
			37.1701	-0.2512		32.0915	-1.9835
			39.9985	-0.3765		34.0915	-1.6233
			42.827	0.2068		36.9199	-1.3238
			45.6554	-0.3789		38.9199	-1.0702
			48.4838	-0.4398		40.9199	-1.0727
			51.3123	-0.4759		43.7484	-1.0555
			54.1407	-0.5745		45.7484	-0.7212
			56.9691	-1.0732		48.5768	-0.6843
			65.2153	-1.1037		51.4052	-0.7286
			67.2153	-1.2416		54.2337	-0.9508
			70.0437	-1.8897		57.0621	-1.0219
			72.8722	-1.9273		59.0621	-1.438
			74.8722	-1.915		61.0621	-1.5992
			85.2645	-1.9937		63.8905	-1.8642
			88.0929	-2.0141		65.8905	-1.7128
			90.0929	-2.1232		67.8905	-2.0124
			92.0929	-2.3824		69.8905	-2.3353
			94.0929	-2.6364		72.7189	-2.6318
						74.7189	-2.6984
						77.5474	-2.8627
						80.3758	-2.659
						82.3758	-2.5624
						85.2042	-2.5261
						87.2042	-2.6183
						90.6683	-2.5678
						92.6683	-2.5356
						103.623	-2.3478
						106.451	-2.3428
						109.915	-2.3393
						112.744	-2.4287
						115.572	-2.7592
						118.401	-2.8908
						121.865	-2.6936
						124.693	-2.3338
						127.522	-2.1816
						129.522	-1.7406
						132.35	-1.691

## Sheet: Figure 4b
Figure 4b		Parahipp	Ento	Amyg	Hipp	AON	TUB	PirF	PirT
	Parahipp	0	0.3368	0.2808	0	0.2581	0.2267	0.228	0.2199
	Ento	0.1879	0	0.2341	0	0	0	0.2067	0.2407
	Amyg	0	0.18881	0	0	0	0	0	0.2437
	Hipp	0	0.2321	0	0	0.1812	0	0	0
	AON	0	0	0	0	0	0.3338	0.2356	0.223
	TUB	0	0	0	0	0	0	0	0
	PirF	0	0	0	0	0.2571	0.2914	0	0
	PirT	0	0	0	0	0.284	0.2739	0.2333	0
	DRN	0	0	0.1809	0	0	0	0	0

## Sheet: Figure 5
Figure 5		Group	Traits	HBG2	OR51B4	OR51B5	OR51M1	OR51V1	OR8D2	GJB4	OR11H4	OR10X1	OR10Z1	OR1S2	OR9Q2	OR4A5	OR2K2	OR10H3	OR6C3	OR6C75	OR6C4	OR9I1	OR9Q1	OR1F1	OR51B2	OR51B6	SLC6A3	OR12D2	OR12D3	OR14J1	OR2B3	OR2J2	OR2J3	OR2W1	OR5B12	OBP2B	OR2A4	BEST2	OR5A2	OR51I2	OR10G3	OR5D13	OR13C3	OR13C4	OR2A1	OR6V1	SPON1	OR2AE1	OR2B2
		Tau	PHF-tau measurement	7.7	7.7	7.7	7.7	7.7	0	0	0	0	0	0	0	0	0	0	0	0	0	0	0	0	0	0	0	0	0	0	0	0	0	0	0	0	0	0	0	0	0	0	0	0	7.2	0	0	0	0
			neurofibrillary tangles measurement	0	0	0	0	0	13.4	10	8.3	7.4	7.4	7	7	5.1	0	0	0	0	0	0	0	0	0	0	0	0	0	0	0	0	0	0	0	0	0	0	0	0	0	0	0	0	0	0	0	0	0
			t-tau measurement	0	0	0	0	0	0	0	0	0	0	0	0	0	0	0	0	0	0	0	0	0	0	0	0	0	0	0	0	0	0	0	0	0	0	0	0	0	0	0	0	0	0	0	0	0	0
			p-tau measurement	0	0	0	0	0	0	0	0	0	0	0	0	0	0	0	0	0	0	0	0	0	0	0	0	0	0	0	0	0	0	0	0	0	0	0	0	0	0	0	0	0	0	0	0	0	0
			t-tau:beta-amyloid 1-42 ratio measurement	0	0	0	0	0	0	0	0	0	0	0	0	0	0	0	0	0	0	0	0	0	0	0	0	0	0	0	0	0	0	0	0	0	0	0	0	0	0	0	0	0	0	0	0	0	0
			p-tau:beta-amyloid 1-42 ratio measurement	0	0	0	0	0	0	0	0	0	0	0	0	0	0	0	0	0	0	0	0	0	0	0	0	0	0	0	0	0	0	0	0	0	0	0	0	0	0	0	0	0	0	0	0	0	0
			Alzheimer disease, p-tau measurement	0	0	0	0	0	0	0	0	0	0	0	0	0	0	0	0	0	0	0	0	0	0	0	0	0	0	0	0	0	0	0	0	0	0	0	0	0	0	0	0	0	0	0	0	0	0
			Alzheimer disease, t-tau measurement	0	0	0	0	0	0	0	0	0	0	0	0	0	0	0	0	0	0	0	0	0	0	0	0	0	0	0	0	0	0	0	0	0	0	0	0	0	0	0	0	0	0	0	0	0	0
		Amyloid	beta-amyloid 1-42 measurement	0	0	0	0	0	0	0	0	0	0	0	0	0	0	0	0	0	0	0	0	0	0	0	0	0	0	0	0	0	0	0	0	0	0	0	0	0	0	0	0	0	0	0	0	0	0
			cerebral amyloid deposition measurement	0	0	0	0	0	0	0	0	0	0	0	0	0	0	0	0	0	0	0	0	0	0	0	0	0	0	0	0	0	0	0	0	0	0	0	0	0	0	0	0	0	0	0	0	0	0
			amyloid-beta measurement, cingulate cortex measurement	0	0	0	0	0	0	0	0	0	0	0	0	0	0	0	0	0	0	0	0	0	0	0	0	0	0	0	0	0	0	0	0	0	0	0	0	0	0	0	0	0	0	0	0	0	0
			Alzheimer disease, amyloid-beta measurement	0	0	0	0	0	0	0	0	0	0	0	0	0	0	0	0	0	0	0	0	0	0	0	0	0	0	0	0	0	0	0	0	0	0	0	0	0	0	0	0	0	0	0	0	0	0
			Alzheimer disease, beta-amyloid 1-42 measurement	0	0	0	0	0	0	0	0	0	0	0	0	0	0	0	0	0	0	0	0	0	0	0	0	0	0	0	0	0	0	0	0	0	0	0	0	0	0	0	0	0	0	0	0	0	0
		Alzheimer	Alzheimer disease	0	0	0	0	0	0	0	0	0	0	0	0	0	0	0	0	0	0	0	0	0	0	0	0	0	0	0	0	0	0	0	0	0	0	0	0	0	0	0	0	0	0	13.5	10.2	8.2	7.7
			late-onset Alzheimers disease	0	0	0	0	0	0	0	0	0	0	0	0	0	5.4	0	0	0	0	0	0	0	0	0	0	0	0	0	0	0	0	0	0	0	0	0	0	0	0	0	0	0	10.3	0	0	0	0
			Alzheimer disease, family history of Alzheimers disease	0	0	0	0	0	0	0	0	0	0	0	0	0	0	0	0	0	0	0	0	0	0	0	0	0	0	0	0	0	0	0	0	0	0	0	0	0	0	0	0	0	7.3	10.4	0	17.5	0
			Alzheimer disease, age at onset	0	0	0	0	0	0	0	0	0	0	0	0	0	0	0	0	0	0	0	0	0	0	0	0	0	0	0	0	0	0	0	0	0	0	0	0	0	0	0	0	0	0	0	0	7.2	0
			family history of Alzheimers disease	0	0	0	0	0	0	0	0	0	0	0	0	0	0	0	0	0	0	0	0	0	0	0	0	0	0	0	0	0	0	0	0	0	0	0	0	0	0	0	0	0	0	0	0	9.7	0
			Alzheimer disease, APOE carrier status, age at onset	0	0	0	0	0	0	0	0	0	0	0	0	0	0	0	0	0	0	0	0	0	0	0	0	0	0	0	0	0	0	0	0	0	0	0	0	0	0	0	0	0	0	0	0	0	0
		Aging	longevity	0	0	0	0	0	0	0	0	0	0	0	0	0	0	6	5.7	5.7	0	0	0	0	0	0	0	0	0	0	0	0	0	0	0	0	0	0	0	0	0	0	0	0	0	0	0	0	0
			aging	0	0	0	0	0	0	0	0	0	0	0	0	0	0	0	0	0	0	0	0	0	0	0	0	0	0	0	0	0	0	0	0	0	0	0	0	0	0	0	0	0	0	0	0	0	0
			parental longevity	0	0	0	0	0	0	0	0	0	0	0	0	0	0	0	0	0	0	0	0	0	0	0	0	0	0	0	0	0	0	0	0	0	0	0	0	0	0	0	0	0	0	0	0	0	0
		Cognition	cognitive function measurement	0	0	0	0	0	0	0	0	0	0	0	0	0	0	0	0	0	22.2	14	14	6.4	0	0	0	0	0	0	0	0	0	0	0	0	0	0	0	0	0	0	0	0	0	0	0	0	0
			memory performance	7	7	7	0	7	0	0	0	0	0	0	0	0	0	0	0	0	0	0	0	0	7	7	0	0	0	0	0	0	0	0	0	0	0	0	0	0	0	0	0	0	0	0	0	0	0
			cognitive decline measurement	0	0	0	0	0	0	0	0	0	0	0	0	0	0	0	0	0	0	0	0	0	0	0	5.7	0	0	0	0	0	0	0	0	0	0	0	0	0	0	0	0	0	0	0	0	0	0
			cognitive impairment measurement	0	0	0	0	0	0	0	0	0	0	0	0	0	0	0	0	0	0	0	0	0	0	0	0	0	0	0	0	0	0	0	0	0	0	0	0	0	0	0	0	0	0	0	0	0	0
			memory performance, paragraph delayed recall measurement	0	0	0	0	0	0	0	0	0	0	0	0	0	0	0	0	0	0	0	0	0	0	0	0	0	0	0	0	0	0	0	0	0	0	0	0	0	0	0	0	0	0	0	0	0	0
			cognitive function measurement, self reported educational attainment	0	0	0	0	0	0	0	0	0	0	0	0	0	0	0	0	0	0	0	0	0	0	0	0	0	0	0	0	0	0	0	0	0	0	0	0	0	0	0	0	0	0	0	0	0	0
			short-term memory	0	0	0	0	0	0	0	0	0	0	0	0	0	0	0	0	0	0	0	0	0	0	0	0	0	0	0	0	0	0	0	0	0	0	0	0	0	0	0	0	0	0	0	0	0	0
			information processing speed	0	0	0	0	0	0	0	0	0	0	0	0	0	0	0	0	0	0	0	0	0	0	0	0	0	0	0	0	0	0	0	0	0	0	0	0	0	0	0	0	0	0	0	0	0	0
		Brain	brain measurement, neuroimaging measurement	0	0	0	0	0	0	0	0	0	0	0	0	0	0	0	0	0	0	0	0	0	0	0	0	15.2	15.2	15.2	15.2	15.2	15.2	15.2	0	0	0	0	0	0	0	0	0	0	0	0	0	0	15.2
			neuroimaging measurement, brain volume measurement	0	0	0	0	0	0	0	0	0	0	0	0	0	0	0	0	0	0	0	0	0	0	0	0	10.5	10.5	10.5	10.5	10.5	10.5	10.5	0	0	0	0	0	0	0	0	0	0	0	0	0	0	10.5
			brain measurement	0	0	0	0	0	0	0	0	0	0	0	0	0	9	0	0	0	0	0	0	0	0	0	0	0	0	0	0	0	0	0	11.3	10.7	0	0	0	0	0	0	0	0	0	0	18.5	0	0
			white matter microstructure measurement	0	0	0	0	0	0	0	0	0	0	0	0	0	0	0	0	0	0	0	0	0	0	0	0	0	0	9.4	11.7	10.7	10.7	10.4	0	0	0	0	0	0	0	0	0	0	0	0	0	0	8.1
			cortical surface area measurement	0	0	0	0	0	0	0	0	0	0	0	0	0	0	0	0	0	19.3	0	0	0	0	0	0	0	0	0	0	0	0	0	9.7	0	8.7	5.4	0	0	0	0	0	0	0	0	0	0	0
			cortical thickness	0	0	0	0	0	0	0	0	0	0	0	0	0	0	0	0	0	0	0	0	0	0	0	0	0	0	0	0	0	0	0	0	12.7	0	0	0	0	0	0	0	0	0	0	0	0	0
			brain volume measurement	0	0	0	0	0	0	0	0	0	0	0	0	0	0	0	0	0	0	0	0	0	0	0	0	0	0	0	0	0	0	0	0	0	0	0	8.5	0	0	0	0	0	0	0	0	0	0
			inferior parietal cortex volume measurement	5.4	0	5.4	0	0	0	0	0	0	0	0	0	0	0	0	0	0	0	0	0	0	0	0	0	0	0	0	0	0	0	0	0	0	0	0	0	5.4	0	0	0	0	0	0	0	0	0
			intracranial volume measurement	0	0	0	0	0	0	0	0	0	0	0	0	0	0	0	0	0	0	0	0	0	0	0	0	0	0	0	0	0	0	0	0	0	0	0	0	0	0	0	0	0	0	0	0	0	0
			neuroimaging measurement	0	0	0	0	0	0	0	0	0	0	0	0	0	0	0	0	0	0	0	0	0	0	0	0	0	0	0	0	0	0	0	0	0	0	0	0	0	5.5	0	0	0	0	0	5.7	0	0
			cortical surface area measurement, neuroimaging measurement	0	0	0	0	0	0	0	0	0	0	0	0	0	0	0	0	0	0	0	0	0	0	0	0	0	0	0	0	0	0	0	0	0	0	0	0	0	0	0	0	0	0	0	0	0	0
			brain connectivity measurement	0	0	0	0	0	0	0	0	0	0	0	0	0	0	0	0	0	0	0	0	0	0	0	0	0	0	0	0	0	0	0	0	0	0	0	0	0	0	7.5	0	0	0	0	9.2	0	0
			middle temporal gyrus volume measurement	0	0	0	0	0	0	0	0	0	0	0	0	0	0	0	0	0	0	0	0	0	0	0	0	0	0	0	0	0	0	0	0	0	0	0	0	0	0	0	6.4	6.4	0	0	0	0	0
			total cortical area measurement	0	0	0	0	0	0	0	0	0	0	0	0	0	0	0	0	0	0	0	0	0	0	0	0	0	0	0	0	0	0	0	0	0	0	0	0	0	0	0	0	0	0	0	0	0	0
			hippocampal volume	0	0	0	0	0	0	0	0	0	0	0	0	0	0	0	0	0	0	0	0	0	0	0	0	0	0	0	0	0	0	0	0	0	0	0	0	0	0	0	0	0	0	0	0	0	0
			cortical thickness, neuroimaging measurement	0	0	0	0	0	0	0	0	0	0	0	0	0	0	0	0	0	0	0	0	0	0	0	0	0	0	0	0	0	0	0	0	0	0	0	0	0	0	0	0	0	0	0	0	0	0
			white matter integrity	0	0	0	0	0	0	0	0	0	0	0	0	0	0	0	0	0	0	0	0	0	0	0	0	0	0	0	0	8.7	0	0	0	0	0	0	0	0	0	0	0	0	0	0	0	0	0
			hippocampal atrophy	0	0	0	0	0	0	0	0	0	0	0	0	0	0	0	0	0	0	0	0	0	0	0	0	0	0	0	0	0	0	0	0	0	0	0	0	0	0	0	0	0	0	0	0	0	0
			inferior temporal gyrus volume measurement	0	0	0	0	0	0	0	0	0	0	0	0	0	0	0	0	0	0	0	0	0	0	0	0	0	0	0	0	0	0	0	0	0	0	0	0	0	0	0	0	0	0	0	0	0	0
			medial orbital frontal cortex volume measurement	0	0	0	0	0	0	0	0	0	0	0	0	0	0	0	0	0	0	0	0	0	0	0	0	0	0	0	0	0	0	0	0	0	0	0	0	0	0	0	0	0	0	0	0	0	0
[truncated: 37 more columns]
